# Supplementary material for: PTP61F Mediates Cell Competition and Mitigates Tumorigenesis
Source: Int J Mol Sci. 2021 Nov 25;22(23):12732. doi: 10.3390/ijms222312732 (PMC8657627; doi:10.3390/ijms222312732)
Supplement: Supplementary file 1 [file ijms-22-12732-s001.zip]

Archive with 4 entries (4 files):
- Supplementary Figure S1 - Ptp61F,Stat92E qRT-PCR.tif
- Supplementary Figure S2 - Socs44A, Socs36E controls.tif
- Supplementary Table S1 - fly stocks v3.pdf
- Supplementary Table S2 - image genotypes v3.pdf
